# Supplementary material for: Kojic Acid Showed Consistent Inhibitory Activity on Tyrosinase from Mushroom and in Cultured B16F10 Cells Compared with Arbutins
Source: Antioxidants (Basel). 2022 Mar 4;11(3):502. doi: 10.3390/antiox11030502 (PMC8944748; doi:10.3390/antiox11030502)
Supplement: Supplementary file 1 [file antioxidants-11-00502-s001.zip]

Archive with 1 entries (1 files):
- antioxidants-1615718-supplementary.pdf
